# Supplementary material for: Cytoprotective and Antioxidant Effects of Hydrolysates from Black Soldier Fly (Hermetia illucens)
Source: Antioxidants (Basel). 2023 Feb 18;12(2):519. doi: 10.3390/antiox12020519 (PMC9952651; doi:10.3390/antiox12020519)
Supplement: Supplementary file 1 [file antioxidants-12-00519-s001.zip]

Archive with 1 entries (1 files):
- antioxidants-2212962-supplementary.pdf
